# Supplementary material for: The combination of single-cell and RNA sequencing analysis decodes the melanoma tumor microenvironment and identifies novel T cell-associated signature genes
Source: J Cancer. 2024 Aug 6;15(15):5085–100. doi: 10.7150/jca.96484 (PMC11310880; doi:10.7150/jca.96484)
Supplement: Supplementary file 1 — Supplementary table. [file jcav15p5085s1.xlsx]

## Sheet: Table S1
Table S1：Summary of 33 novel T-cell associated signature genes
Symbol	Description	Gene Ontology (GO) annotations
TNFRSF25	TNF Receptor Superfamily Member 25	signaling receptor activity and tumor necrosis factor receptor activity
PDE4B	Phosphodiesterase 4B	transmembrane transporter binding and cAMP binding
GBP2	Guanylate Binding Protein 2	GTP binding and GTPase activity
GBP5	Guanine Nucleotide-Binding Protein 5	identical protein binding and GTPase activity
PBXIP1	PBX Homeobox Interacting Protein 1	transcription corepressor activity
CXCR6	C-X-C Motif Chemokine Receptor 6	G protein-coupled receptor activity and C-X-C chemokine receptor activity
LTB	Lymphotoxin Beta	signaling receptor binding and tumor necrosis factor receptor binding
PIM1	Pim-1 Proto-Oncogene, Serine/Threonine Kinase	transferase activity, transferring phosphorus-containing groups and protein tyrosine kinase activity
PRDM1	PR/SET Domain 1	DNA-binding transcription factor activity and RNA polymerase II cis-regulatory region sequence-specific DNA binding
PIM2	Pim-2 Proto-Oncogene, Serine/Threonine Kinase	transferase activity, transferring phosphorus-containing groups and protein tyrosine kinase activity
CXCR3	C-X-C Motif Chemokine Receptor 3	G protein-coupled receptor activity and chemokine receptor activity
SIT1	Signaling Threshold Regulating Transmembrane Adaptor 1	kinase binding and SH2 domain binding
CCND2	Cyclin D2	protein kinase binding
OASL	2'-5'-Oligoadenylate Synthetase Like	RNA binding and double-stranded RNA binding
ALOX5AP	Arachidonate 5-Lipoxygenase Activating Protein	protein homodimerization activity and enzyme binding
SAMSN1	SAM Domain, SH3 Domain And Nuclear Localization Signals 1	RNA binding and phosphotyrosine residue binding
HLA-DRB1	Major Histocompatibility Complex, Class II, DR Beta 1	peptide antigen binding and MHC class II receptor activity
MYO1F	Myosin IF	actin binding and cytoskeletal motor activity
TTC39C	Tetratricopeptide Repeat Domain 39C	Predicted to be involved in cilium assembly and otolith morphogenesis.
HOPX	HOP Homeobox	modulating the expression of SRF-dependent cardiac-specific genes and cardiac development
HLA-DRA	Major Histocompatibility Complex, Class II, DR Alpha	peptide antigen binding and MHC class II receptor activity
IL27RA	Interleukin 27 Receptor Subunit Alpha	transmembrane signaling receptor activity and interleukin-27 receptor activity
EPSTI1	Epithelial Stromal Interaction 1	Signaling by Rho GTPases and RND3 GTPase cycle
ANXA1	Annexin A1	calcium ion binding and signaling receptor binding
GSTK1	Glutathione S-Transferase Kappa 1	signaling receptor binding and glutathione transferase activity
FAM118A	Family With Sequence Similarity 118 Member A	nucleic acid binding. An important paralog of this gene is FAM118B
VOPP1	VOPP1 WW Domain Binding Protein	obsolete signal transducer activity
ARF6	ADP Ribosylation Factor 6	GTP binding and obsolete signal transducer activity
PPP1CB	Protein Phosphatase 1 Catalytic Subunit Beta	protein kinase binding and phosphatase activity
PREX1	Phosphatidylinositol-3,4,5-Trisphosphate Dependent Rac Exchange Factor 1	enzyme binding and phospholipid binding
WTAP	WT1 Associated Protein	Processing of Capped Intron-Containing Pre-mRNA and Chromatin Regulation / Acetylation
RNF149	Ring Finger Protein 149	ligase activity and ubiquitin-protein transferase activity
